# Supplementary material for: Borylated 5-Membered Ring Iminosugars: Detailed Nuclear Magnetic Resonance Spectroscopic Characterisation, and Method for Analysis of Anomeric and Boron Equilibria
Source: Molecules. 2025 Mar 21;30(7):1402. doi: 10.3390/molecules30071402 (PMC11990579; doi:10.3390/molecules30071402)
Supplement: Supplementary file 1 [file molecules-30-01402-s001.zip]

Archive with 1 entries (1 files):
- molecules-3467788-supplementary-final_MS.pdf
